# Supplementary material for: Clinical Efficacy of Prolotherapy for Temporomandibular Joint Disorders: A Systematic Review and Meta-Analysis
Source: Clin Pract. 2025 Feb 27;15(3):51. doi: 10.3390/clinpract15030051 (PMC11941112; doi:10.3390/clinpract15030051)
Supplement: Supplementary file 1 [file clinpract-15-00051-s001.zip]

Archive with 1 entries (1 files):
- clinpract-3442298-supplementary.pdf
